# Supplementary material for: Approaching the Dimerization Mechanism of Small Molecule Inhibitors Targeting PD-L1 with Molecular Simulation
Source: Int J Mol Sci. 2023 Jan 9;24(2):1280. doi: 10.3390/ijms24021280 (PMC9866166; doi:10.3390/ijms24021280)
Supplement: Supplementary file 1 [file ijms-24-01280-s001.zip]

Archive with 1 entries (1 files):
- ijms-2100504-supplementary.pdf
